# Supplementary material for: Isolation and Characterization of Colistin-Resistant Enterobacteriaceae from Foods in Two Italian Regions in the South of Italy
Source: Microorganisms. 2025 Jan 14;13(1):163. doi: 10.3390/microorganisms13010163 (PMC11767609; doi:10.3390/microorganisms13010163)
Supplement: Supplementary file 1 [file microorganisms-13-00163-s001.zip]

Archive with 5 entries (4 files):
- Supplentary tables/
- Supplentary tables/Supplementary table S1.xlsx
- Supplentary tables/Supplementary table S2.xlsx
- Supplentary tables/Supplementary table S3.xlsx
- Supplentary tables/Supplementary table S4.xlsx
