# Supplementary material for: Isolation and Characterization of Colistin-Resistant Enterobacteriaceae from Foods in Two Italian Regions in the South of Italy
Source: Microorganisms. 2025 Jan 14;13(1):163. doi: 10.3390/microorganisms13010163 (PMC11767609; doi:10.3390/microorganisms13010163)
Supplement: Supplementary file 1 [file microorganisms-13-00163-s001.zip › Supplentary tables/Supplementary table S1.xlsx]

## Sheet: PRJNA1076372
ID sample	ID samples in NCBI	Biosample_accession	Genome_coverage
S026	ESBL026	SAMN39939651	99
S027	ESBL027	SAMN39939652	53
S034	ESBL034	SAMN39939655	46
S037	ESBL037	SAMN39939656	43
S039	ESBL039	SAMN39939657	39
S045	ESBL045	SAMN39939658	41
S050	ESBL050	SAMN39939660	38
S051	ESBL051	SAMN39939661	83
S056	ESBL056	SAMN39939662	36
S059	ESBL059	SAMN39939664	49
S060	ESBL060	SAMN39939665	32
S071	ESBL071	SAMN39939676	49
S072	ESBL072	SAMN39939677	56
S073	ESBL073	SAMN39939678	32
S074	ESBL074	SAMN39939679	60
S075	ESBL075	SAMN39939680	86
S076	ESBL076	SAMN39939681	36
S077	ESBL077	SAMN39939682	100
S079	ESBL079	SAMN39939684	32
S080	ESBL080	SAMN39939685	46
S081	ESBL081	SAMN39939686	34
S084	ESBL084	SAMN39939689	32
S085	ESBL085	SAMN39939690	28
S086	ESBL086	SAMN39939691	37
S089	ESBL089	SAMN39939693	36
S090	ESBL090	SAMN39939694	36
S091	ESBL091	SAMN39939695	36
S092	ESBL092	SAMN39939696	24
S093	ESBL093	SAMN39939697	31
S094	ESBL094	SAMN39939698	26
S112	ESBL112	SAMN39939712	36
S113	ESBL113	SAMN39939713	42
S114	ESBL114	SAMN39939714	22
S115	ESBL115	SAMN39939715	33
S118	ESBL118	SAMN39939718	30
S120	ESBL120	SAMN39939719	34
S121	ESBL121	SAMN39939720	39
S122	ESBL122	SAMN39939721	29
S123	ESBL123	SAMN39939722	34
S126	ESBL126	SAMN39939724	46
S127	ESBL127	SAMN39939725	31
S128	ESBL128	SAMN39939726	39
S131	ESBL131	SAMN39939728	21
S132	ESBL132	SAMN39939729	28
S140	ESBL140	SAMN39939736	25
